# Supplementary material for: Glucocorticoids in relation to behavior, morphology, and physiology as proxy indicators for the assessment of animal welfare. A systematic mapping review
Source: Front Vet Sci. 2023 Jan 6;9:954607. doi: 10.3389/fvets.2022.954607 (PMC9853183; doi:10.3389/fvets.2022.954607)
Supplement: Supplementary file 2 [file Table_2.XLSX]

## Sheet: Data extraction
Paper Automatic Information										Intervention			Animals											Outcome						Process
rayyan key	Unique ID	Author	Year	Title	Journal	Issue	Page Number	Language	Abstract	Type of welfare intervention	Specify intervention (free text)	Duration of intervention	Number of animals	Species	Order	Strain/ breed (free text)	Sex	Study design	Repeated GC measurement?	GC challenge?	Biological sample used for GC determination	Specify GC type	GC free text	Effect of intervention on welfare in relation to control	Did intervention lead to change in GC?	Type of additional welfare assessment / welfare criteria	Did intervention lead to change in morphology/health?	Did intervention lead to change in physiology?	Did intervention lead to change in behaviour?	First Reviewer	Second Reviewer	Label	Comments	Take home

## Sheet: Listboxes
Language	Type of welfare intervention	Duration of intervention	Intervention in relation to control	Did intervention lead to change in GC compared to control/baseline?	Did intervention lead to change in health condition (morphological paremeter)?	Did intervention lead to change in behaviour?	Did intervention lead to change in physiological parameter?	Dichotomous Anwsers	Order	Sex	Study design	GC control?	GC measurmement	Repeated GC measurement?	GC challenge	Samples used for CORT determination	Type of GC	Welfare assessment / welfare citeria	Behavioural data	Specify activity	Incl/ Excl	Label
Arabic	Free range	Acute (minutes - hours)	Diminshing welfare	Yes, intervention elevated (compared to control and/or baseline)	Yes, compared to control and/or baseline	Yes, compared to control and/or baseline	Yes, compared to control and/or baseline	Yes	Mammalian	Male	Within subject	Within subject (baseline)	Single	No, one measurement only	no (only baseline)	Blood	Cortisol	Morphological parameter	Behavioural test	Does not apply	Include	Download
Chinese	Space allowance (More/less space, same nr animals; eg density)	Continuing (days - weeks)	Enhancing welfare	Yes, intervention decreased (compared to control and/or baseline)	No effect	No effect	No effect	No	Avian	Female	Between subjects	Between subjects (control)	Series	Yes, 2 times throughout the experiment	yes (ACTH or stressor)	Saliva	Corticosterone	Behavioural parameter	General observations	Increased by intervention	Exclude - Wrong population	For discussion
Danish	Group size (eg Transporting animals in different group sizes)	Long Term (months-years)	Neutral/ no directional hypothesis	Mixed (different directions for control and baseline)	Mixed	Mixed	Mixed	Unsure	Reptile	Both	Both	Both		Yes, 3 times throughout the experiment	both	Feces	CORT:Creatinine ratio	Physiological parameter	Both	Dimished by intervention	Exclude - No GCs	Technique
Dutch	Social enrichment	Permanent (from birth till sampling/euthanasia)		No effect on GC	Unsure	Unsure	Unsure		Amphibian	Not reported/unknown	Cross-over	Unsure		Yes, 4 or more times throughout the experiment	unsure	Urine	Both	M & B		Unsure	Exclude - Welfare not primary outcome	Stress
Eglish	Foraging enrichment	Repeatedly acute (minutes - hours)		Unsure	Not measured	Not measured	Not measured		Fish		Unsure					Feathers	Other	B & P			Exclude - Wrong study design	Duplicate
Finnish	Structural enrichment	Repeatedly continuing (days - weeks)														Fur	Unsure	M & P			Exclude - Wrong publication type
French	Bedding (enrichtment)	Repeatedly long term (months - years)														Multiple		M & B & P			Exclude - Validation study
German	Combination of enrichments															Other					Exclude - Wrong study duration
Italian	Other enrichment																				Exclude - Abstract
Japanese	Mutilation (Disbudding, tail clipping, mulesing)
Norwegian	Restricted movement (Restraining, thethering)
Other	Maternal care (eg Maternal seperation at different ages)
Russian	Intermittent isolation
Spanish	Constant isolation
Swedish	Single housing
Unknown	Immune stimuli
	Electric shock
	Auditory (Exposure to music or noise)
	Olfactory (Exposure to odors or stinky smells)
	Transport
	Pain relief (combination' of mutulation/ surgery AND pain relief)
	Surgery
	Human contact
	Nutrition/Supplementation
	Combination (Specify in next column)
	Other
